# Supplementary material for: Comparing feasibility of low-tube-voltage protocol with low-iodine-concentration contrast and high-tube-voltage protocol with high-iodine-concentration contrast in coronary computed tomography angiography
Source: PLoS One. 2020 Jul 16;15(7):e0236108. doi: 10.1371/journal.pone.0236108 (PMC7365455; doi:10.1371/journal.pone.0236108)
Supplement: S1 File — (XLSX) [file pone.0236108.s001.xlsx]

## Sheet: Sheet1
											Subjective		Objective
No.	Group	Sex	Age	HR (bpm)	Height	Weight	BMI	BSA	CT_DLP	Coronary Stenosis	attenuation	artifact	Noise	SNR_LM	SNR_LAD	SNR_LCx	SNR_RCA	CNR_LM	CNR_LAD	CNR_LCx	CNR_RCA
2	1	1	39	49	183	75	22.4	1.95	254.97	0	4	5	30.4	12.71	12.66	12.14	13.59	15.15	15.1	14.58	16.02
3	1	2	54	80	159	48	19	1.46	230.63	0	5	3	26.8	22.3	22.34	18.99	20.52	22.89	22.93	19.58	21.11
4	2	2	48	54	160	68	26.6	1.74	143.63	1	5	4	37.2	13.39	14.46	14.59	15.47	16.87	17.94	18.07	18.96
7	3	2	51	79	154	52	22.2	1.49	202.71	0	5	4	36.9	16.99	17.49	11.4	17.57	19.85	20.35	14.25	20.43
8	2	1	56	66	162	60	22.9	1.64	185.99	1	5	3	19.6	24.96	22.81	21.71	29.7	30.99	28.84	27.74	35.73
9	1	1	29	45	174	72	24.1	1.86	206.2	0	5	5	37.7	15.44	14.25	13.98	13.66	16.79	15.6	15.33	15
10	3	1	65	73	165	69	25.3	1.78	158.94	1	5	4	31.3	16.04	15.43	16.87	17.26	19.39	18.78	20.22	20.61
11	2	2	74	75	154	49	20.9	1.44	178.62	0	3	3	23.5	10.02	11.39	10.45	9.39	15.11	16.49	15.54	14.49
12	3	1	62	70	159	59	23.3	1.61	189.25	1	5	4	25.5	23.5	21.14	19.49	22.16	28.4	26.04	24.39	27.06
14	1	2	57	59	155	49	20.4	1.45	212.05	0	5	4	30.1	16.81	16.74	15.5	16.64	19.34	19.26	18.02	19.16
15	2	2	62	70	155	57	23.7	1.57	167.2	0	5	4	36.3	13.82	17.42	15.26	14.48	16.87	20.47	18.31	17.53
16	2	2	55	63	152	54	23.4	1.51	203.19	0	4	4	39.3	10.61	9.65	10.69	11.92	13.91	12.95	13.99	15.22
17	3	2	62	80	158	59	27.6	1.61	170.32	1	4	4	19.8	18.78	16.32	17.03	17.11	24.18	21.72	22.42	22.51
19	1	2	54	53	157	58	23.5	1.59	230.96	0	5	4	28.5	18.55	18.68	20.46	20.57	19.7	19.83	21.61	21.72
21	3	1	78	53	163	62	23.3	1.68	133.17	1	5	4	47.5	12.89	12.98	12.58	11.9	15.69	15.77	15.37	14.69
22	1	2	59	61	165	55	20.2	1.56	235.09	0	5	5	27.4	15.31	16.17	13.96	13.99	18.78	19.64	17.43	17.46
23	2	2	58	69	158	55	22	1.55	185.57	1	5	4	19.6	25.02	26.71	20.64	21.67	31.03	32.72	26.65	27.68
25	1	1	38	80	174	75	24.8	1.9	243.6	0	4	4	26.6	11.44	12.16	10.95	13.34	15.72	16.44	15.24	17.63
26	3	2	62	69	157	59	23.9	1.6	149.1	0	3	3	20.5	23.17	19.66	19.59	17.1	34.34	30.83	30.76	28.27
27	2	1	72	58	160	58	22.7	1.61	151.5	1	5	4	39.3	13.07	11.45	12.01	11.26	16.53	14.9	15.47	14.71
28	2	1	60	63	179	77	24	1.96	257.5	1	4	3	43.3	11.36	12.36	12.27	11.24	13.78	14.78	14.69	13.66
29	1	1	59	58	167	65	23.3	1.74	238.43	1	5	5	22.6	22.11	22.65	23.97	23.85	26.09	26.64	27.96	27.83
30	2	1	70	71	170	56	19.4	1.63	278.7	1	5	2	27.6	17.46	18.69	17.93	15.52	23.68	24.91	24.15	21.74
31	1	1	64	110	176	77	24.9	1.94	279	1	3	4	23.8	17.47	14.66	19.36	13.55	22.5	19.68	24.38	18.57
32	3	1	75	71	171	68	23.3	1.8	206.1	1	5	4	42.5	13.1	13.58	14.62	10.81	16.55	17.03	18.07	14.25
33	2	2	66	75	157	62	25.2	1.64	177.9	1	4	4	37	15.77	16.62	16.26	16.14	19.87	20.72	20.35	20.23
34	3	1	71	62	157	62	25.2	1.64	205.04	0	5	4	43.6	14.55	13.51	12.61	12.9	17.03	15.99	15.09	15.38
35	1	1	63	56	178	65	20.5	1.79	309.6	0	5	5	22.1	20.5	21.32	19.39	17.85	21.9	22.72	20.79	19.25
36	3	1	50	58	165	65	23.9	1.73	164.54	0	5	5	27	24.08	23.84	22.02	22.5	29.06	28.83	27.01	27.49
37	3	1	55	75	174	69	22.8	1.83	206.5	0	4	4	44.8	8.82	9.65	8.19	8.53	11.28	12.11	10.65	10.99
38	3	1	52	42	177	80	25.5	1.98	213.7	0	5	4	38.5	17.19	15.95	16.51	15.65	19.79	18.55	19.11	18.25
39	1	1	70	61	167	59	21.2	1.65	324.79	1	4	2	37.2	14.07	15.76	13.9	11.28	15.34	17.03	15.17	12.55
40	3	1	69	47	170	71	24.6	1.83	171	0	5	5	41.7	14.53	15.93	15.22	14.85	16.39	17.79	17.08	16.71
42	2	1	53	56	168	62	22	1.72	164.3	0	5	5	26.9	21.37	20.8	15.65	20.14	24.83	24.26	19.11	23.6
43	2	2	48	74	174	70	23.1	1.84	249.3	0	4	4	40	13.65	13.05	13.83	13.83	15.77	15.17	15.95	15.95
44	2	1	44	53	168	59	20.9	1.66	171.9	0	5	5	27.7	17.52	17.27	13.65	15.38	21.3	21.05	17.42	19.15
45	1	1	46	45	168	72	25.5	1.83	263.1	1	5	5	30.9	16.75	16.86	15.9	14.75	18.27	18.38	17.42	16.27
46	3	1	71	90	164	67	24.5	1.75	201.64	1	4	4	30.8	14.85	14.24	14.94	15.73	17.65	17.03	17.74	18.52
47	3	1	43	58	179	72	22.5	1.89	259.5	0	4	4	24.3	23.46	20.77	22.72	16.44	29.58	26.89	28.84	22.56
48	2	1	51	65	168	70	24.8	1.81	170.68	0	4	4	42.7	11.47	11.44	11.62	11.13	13.75	13.71	13.89	13.41
49	2	1	42	65	165	62	22.8	1.69	206.6	0	3	3	38.7	10.01	5.74	8.33	6.53	13.52	9.24	11.84	10.04
50	3	2	65	66	150	51	22.7	1.46	206.27	0	3	4	29.4	9.33	9.36	11.1	8.59	11.61	11.64	12.67	10.87
51	1	2	49	58	144	65	21.5	1.77	196.34	1	5	5	32.5	14.06	14.42	14.05	13.73	16.32	16.68	16.3	15.98
52	1	2	48	68	156	45	18.5	1.4	178.36	0	5	4	13.6	40.26	44	42.6	43.13	51.9	55.64	54.24	54.76
53	2	2	66	58	158	59	23.6	1.61	158.31	0	4	5	36.5	10.92	11.69	9.26	11.47	15.51	16.28	13.85	16.06
55	3	1	55	59	178	68	23.5	1.83	144.9	1	5	4	21.5	24.91	25.13	21.57	27.09	28.77	29	25.44	30.96
56	2	1	59	61	174	73	24.4	1.87	195.17	1	5	4	41	13.09	11.71	11.45	12.43	15.07	13.69	13.43	14.41
57	1	1	45	48	172	74	25	1.88	248.83	0	5	5	23.7	21.52	20.73	18.08	20.36	25.04	24.24	21.59	23.88
58	2	2	42	56	154	44	18.6	1.37	173.8	0	5	5	21.1	22.12	22.04	20.77	19.93	26.05	25.97	24.7	23.86
60	1	1	47	58	180	79	24.4	1.99	225.65	0	5	4	16.9	25.33	23.73	24.32	22.93	29.86	28.26	28.85	27.46
61	1	1	47	60	170	73	25.3	1.86	239.06	0	5	4	29.8	16.35	16.21	13.22	11.84	19.37	19.24	16.24	14.86
62	3	1	46	55	177	73	23.3	1.89	102.26	0	5	5	41	10.51	10.96	11.39	10.58	12.74	13.19	13.62	12.8
63	2	1	50	53	172	62	21	1.72	175.26	0	5	4	37.5	13.97	13.35	14.57	14.59	15.85	15.23	17.99	16.47
64	1	2	39	70	162	53	20.2	1.54	210.79	0	4	4	28.2	15.09	16.15	14.95	10.69	19.87	20.94	19.73	15.48
65	3	2	33	62	166	51	18.5	1.53	220.39	0	3	4	16.5	17.89	16.11	15.5	18.54	23.68	21.9	21.3	24.33
66	1	2	28	72	159	46	18.2	1.43	260.93	0	3	4	43.3	8.93	7.4	5.27	7.27	11.49	9.96	7.83	9.84
67	2	2	23	62	160	58.5	22.9	1.61	139.53	0	5	4	24.6	22.3	24.04	21.72	21.94	24.65	26.39	24.07	24.29
68	2	2	41	75	160	58	22.7	1.61	203.15	0	5	3	35.7	11.4	11.82	11.31	12.31	13.4	13.82	13.31	14.3
69	1	2	41	59	161	52	20.1	1.52	218.89	0	5	5	26.9	18.89	19.34	18.72	21.35	21.15	21.59	20.98	23.6
70	2	2	34	76	155	48	20	1.44	183.73	0	4	3	17.4	19.8	25.94	25.02	22.97	25.53	31.68	30.75	28.7
71	3	1	47	72	170	70	24.2	1.82	212.03	1	4	3	14	31.74	38.3	20.67	29	44.16	50.72	26.24	41.42
72	3	2	44	64	155	51	21.2	1.48	212.9	0	4	4	60.3	7.92	7.07	8.13	7.42	10.35	9.49	10.55	9.84
73	2	2	25	59	165	50	18.4	1.52	248.56	0	5	4	31.3	17.89	17.77	17.62	17.39	20.23	20.11	19.96	19.73
74	3	2	38	70	156.4	49.5	20.2	1.47	210.6	0	5	4	36.2	9.7	10.01	10.45	12.13	12.81	13.12	14.25	15.24
75	1	2	43	69	165	64	23.5	1.71	331.41	0	4	3	25.7	13.81	9.96	13.46	13.11	18.11	14.26	17.75	17.4
76	3	1	44	59	180	80	24.7	2	184.76	0	5	5	50.5	13.41	10.82	12.99	12.14	14.88	12.29	14.46	13.6
77	1	2	47	67	159	60	23.7	1.63	287.16	0	3	3	52	6.91	8.22	7.65	6.21	8.15	9.46	8.89	7.45
78	2	1	51	59	173	81	27.1	1.97	166.34	1	5	5	51.2	11.03	9.81	10.36	9.37	13.97	12.75	13.3	12.31
79	3	2	48	66	161	63	24.3	1.68	219.83	0	4	4	30.7	12.75	13.61	12.06	11.47	16.44	17.31	15.76	15.16
80	1	1	49	78	170	73	25.3	1.86	214.62	1	4	4	44.8	10.7	10.44	11.06	8.6	11.19	10.93	11.54	9.09
83	3	2	44	67	162	52	19.8	1.53	156.76	0	3	3	14.6	19.32	18.41	16.7	15.24	28.21	27.31	25.6	24.14
84	3	2	49	54	167.5	65	23.2	1.74	251.99	0	4	5	25.3	12.63	12.63	12.31	10.6	16.2	16.19	15.88	14.17
85	1	2	46	60	157	60	24.3	1.62	326.85	1	5	4	41.7	15.14	11.08	11.92	14.32	16.83	12.77	13.61	16.01
87	2	2	49	57	158	57	22.8	1.58	162.88	0	5	4	33.1	14.65	12.89	11.69	9.9	18.24	16.48	15.28	13.49
88	3	2	61	65	151	59	25.9	1.57	182.62	1	4	4	47.4	10.52	11.46	9.04	10.96	11.93	12.87	10.45	12.37
89	1	1	55	54	174	74	24.4	1.89	257.85	1	5	5	53.2	10.35	9.15	9.86	10.19	11.22	10.03	10.73	11.06
90	1	1	55	55	160	60	23.4	1.63	221.68	0	5	5	45.5	10.04	10.62	9.07	8.99	11.79	12.37	10.82	10.75
91	3	2	41	68	163	51	19.2	1.52	214.68	0	4	4	26.6	13.74	11.88	17.01	17.09	19.02	17.16	22.29	22.37
92	1	2	45	65	162	58	22.1	1.62	326.87	0	3	2	31.2	7.88	8.8	10.69	10.24	8.92	9.84	11.73	11.28
93	3	1	50	71	169	66	23.1	1.76	294.49	1	3	2	28.6	8.66	8.37	6.73	8.82	12.89	12.6	10.97	13.05
94	3	1	47	58	178	74	23.4	1.91	165.88	1	4	5	58.6	7.9	7.06	7.72	5.79	8.87	8.04	8.7	6.77
95	2	2	52	80	158	57	22.8	1.58	187	0	4	3	31.3	10.95	9.46	12.03	10.86	14.19	12.7	15.27	14.11
96	1	1	38	79	178	81	25.6	2	277.23	0	4	4	57.8	7.77	6.6	5.63	6.31	10.53	9.37	8.39	9.07
97	2	2	45	75	153	52	22.2	1.49	176.7	0	5	5	38.1	14.88	11.35	15	10.97	16.66	13.13	16.78	12.75
98	1	2	38	67	170	56	19.4	1.63	323.56	0	4	2	33.3	12.37	11.37	14.97	13.96	14.38	13.37	16.98	15.97
99	2	2	51	60	164	56	20.8	1.6	168.84	0	5	4	46.1	11.53	10.43	12.02	9.36	13.03	11.93	13.51	10.86
100	3	2	51	75	160	64	25	1.69	194.01	0	3	3	44.1	12.42	11.78	9.83	10.34	14.57	13.93	11.98	12.49
101	1	2	39	65	160	47	18.4	1.45	186.53	0	5	4	16.9	30.31	27.04	25.61	16.99	34.87	31.6	30.17	21.55
102	1	2	62	77	154	53	22.3	1.51	365.27	1	4	4	35.5	13.63	15.18	13.84	12.6	15.63	17.18	15.85	14.6
103	1	2	39	58	179	72	22.5	1.89	263.66	0	5	4	27.7	21.86	23.58	32.92	22.15	24.14	25.86	35.2	24.44
104	3	1	44	68	172	64	21.6	1.75	240.93	0	5	4	41.6	13.72	14.77	13.29	14.71	14.84	15.89	14.41	15.83
105	2	2	39	53	167	54	19.4	1.58	158.07	0	5	4	42.7	15.85	14.41	14.75	14.22	17.49	16.05	16.4	15.86
106	3	1	42	61	180	95	29.3	2.18	169.56	0	5	5	54	11.96	10.31	10.57	10.48	12.92	11.28	11.54	11.44
